# Supplementary material for: Real-time analysis of methylalumoxane formation
Source: Chem Sci. 2020 Oct 27;12(2):546–51. doi: 10.1039/d0sc05075j (PMC8178985; doi:10.1039/d0sc05075j)
Supplement: SC-012-D0SC05075J-s001 [file SC-012-D0SC05075J-s001.pdb]

TITLE       Required
REMARK   1 File created by GaussView 6.0.16
HETATM    1 Al           0       0.078   1.443  -1.791                      Al
HETATM    2 Al           0      -3.051   1.292  -0.757                      Al
HETATM    3 Al           0       0.804   1.531   1.325                      Al
HETATM    4 Al           0       2.674  -0.781   0.772                      Al
HETATM    5  O           0       1.215  -0.189   1.646                       O
HETATM    6  O           0       1.245   1.610  -0.439                       O
HETATM    7  O           0      -1.492   0.641  -1.304                       O
HETATM    8  O           0      -1.001   1.671   1.403                       O
HETATM    9  C           0      -0.167   3.020  -2.903                       C
HETATM   10  H           0      -0.524   2.745  -3.898                       H
HETATM   11  H           0      -0.912   3.683  -2.453                       H
HETATM   12  H           0       0.750   3.601  -3.025                       H
HETATM   13  C           0      -4.301   1.139  -2.266                       C
HETATM   14  H           0      -3.853   1.669  -3.114                       H
HETATM   15  H           0      -4.361   0.090  -2.572                       H
HETATM   16  H           0      -5.325   1.499  -2.161                       H
HETATM   17  C           0       1.712   2.779   2.514                       C
HETATM   18  H           0       1.260   3.773   2.539                       H
HETATM   19  H           0       1.711   2.386   3.535                       H
HETATM   20  H           0       2.761   2.908   2.230                       H
HETATM   21 Al           0       0.287  -1.548   2.382                      Al
HETATM   22  O           0      -0.735  -2.150  -0.759                       O
HETATM   23  C           0       0.340  -1.634   4.322                       C
HETATM   24  H           0       1.346  -1.436   4.698                       H
HETATM   25  H           0      -0.324  -0.874   4.743                       H
HETATM   26  H           0       0.024  -2.602   4.715                       H
HETATM   27 Al           0      -1.034  -0.954  -2.070                      Al
HETATM   28  O           0       2.100  -1.562  -0.739                       O
HETATM   29  C           0      -2.135  -1.593  -3.548                       C
HETATM   30  H           0      -3.141  -1.908  -3.264                       H
HETATM   31  H           0      -2.244  -0.803  -4.295                       H
HETATM   32  H           0      -1.661  -2.449  -4.036                       H
HETATM   33  H           0      -2.743  -0.241   4.438                       H
HETATM   34  C           0      -2.613   0.699   3.899                       C
HETATM   35 Al           0      -2.131   0.393   2.032                      Al
HETATM   36  H           0      -1.837   1.275   4.410                       H
HETATM   37  H           0      -3.543   1.266   3.993                       H
HETATM   38  O           0      -1.395  -1.244   1.745                       O
HETATM   39  O           0      -3.436   0.414   0.771                       O
HETATM   40 Al           0      -1.929  -2.486   0.553                      Al
HETATM   41  C           0      -1.871  -4.307   1.279                       C
HETATM   42  H           0      -0.924  -4.510   1.786                       H
HETATM   43  H           0      -2.665  -4.449   2.019                       H
HETATM   44  H           0      -1.985  -5.080   0.512                       H
HETATM   45 Al           0       0.911  -2.893  -0.439                      Al
HETATM   46  O           0       1.039  -2.873   1.378                       O
HETATM   47  C           0       0.989  -4.510  -1.520                       C
HETATM   48  H           0       0.519  -4.317  -2.490                       H
HETATM   49  H           0       1.998  -4.876  -1.707                       H
HETATM   50  H           0       0.423  -5.317  -1.044                       H
HETATM   51  H           0       3.282  -1.752  -4.546                       H
HETATM   52  C           0       2.516  -2.111  -3.853                       C
HETATM   53 Al           0       2.203  -0.825  -2.418                      Al
HETATM   54  H           0       2.853  -3.078  -3.472                       H
HETATM   55  H           0       1.603  -2.280  -4.433                       H
HETATM   56  O           0       0.526  -0.163  -2.515                       O
HETATM   57  H           0       2.960   4.201  -1.526                       H
HETATM   58  C           0       3.626   3.592  -0.907                       C
HETATM   59 Al           0       3.036   1.748  -0.840                      Al
HETATM   60  H           0       3.628   4.033   0.094                       H
HETATM   61  H           0       4.637   3.678  -1.310                       H
HETATM   62  O           0       3.670   0.646   0.483                       O
HETATM   63  H           0      -3.568   3.418   2.887                       H
HETATM   64  C           0      -2.633   3.966   2.732                       C
HETATM   65 Al           0      -1.643   3.377   1.133                      Al
HETATM   66  H           0      -2.874   5.033   2.726                       H
HETATM   67  H           0      -2.022   3.790   3.624                       H
HETATM   68  O           0      -2.881   3.012  -0.211                       O
HETATM   69  C           0      -0.281   4.579   0.344                       C
HETATM   70  H           0      -0.661   5.101  -0.540                       H
HETATM   71  H           0       0.013   5.347   1.067                       H
HETATM   72  H           0       0.643   4.092   0.019                       H
HETATM   73  O           0      -3.598  -2.183  -0.122                       O
HETATM   74 Al           0      -4.630  -0.959   0.845                      Al
HETATM   75  C           0      -6.353  -0.549  -0.019                       C
HETATM   76  C           0      -4.737  -1.644   2.696                       C
HETATM   77  H           0      -7.037  -1.402  -0.004                       H
HETATM   78  H           0      -6.834   0.231   0.583                       H
HETATM   79  H           0      -6.305  -0.179  -1.043                       H
HETATM   80  H           0      -4.972  -0.845   3.405                       H
HETATM   81  H           0      -5.543  -2.380   2.787                       H
HETATM   82  H           0      -3.823  -2.124   3.058                       H
HETATM   83  H           0       5.010   2.697   2.440                       H
HETATM   84  C           0       5.866   2.434   1.815                       C
HETATM   85 Al           0       5.484   0.897   0.668                      Al
HETATM   86  H           0       6.717   2.255   2.475                       H
HETATM   87  H           0       6.115   3.300   1.194                       H
HETATM   88  O           0       3.271   0.590  -2.190                       O
HETATM   89  C           0       6.417  -0.905   1.201                       C
HETATM   90  H           0       6.967  -0.611   0.296                       H
HETATM   91  H           0       7.200  -0.901   1.966                       H
HETATM   92  H           0       6.187  -1.945   0.940                       H
HETATM   93  H           0       4.588   0.806  -4.879                       H
HETATM   94  C           0       5.502   0.822  -4.276                       C
HETATM   95 Al           0       5.110   0.188  -2.456                      Al
HETATM   96  H           0       5.883   1.846  -4.286                       H
HETATM   97  H           0       6.245   0.196  -4.775                       H
HETATM   98  O           0       5.863   1.120  -1.076                       O
HETATM   99  C           0       5.301  -1.737  -1.977                       C
HETATM  100  H           0       5.018  -2.425  -2.777                       H
HETATM  101  H           0       6.356  -1.931  -1.758                       H
HETATM  102  H           0       4.739  -2.041  -1.084                       H
HETATM  103 Al           0      -4.273  -3.506  -1.114                      Al
HETATM  104  C           0      -3.007  -4.590  -2.127                       C
HETATM  105  H           0      -3.226  -4.562  -3.197                       H
HETATM  106  H           0      -1.978  -4.243  -2.001                       H
HETATM  107  H           0      -3.040  -5.636  -1.811                       H
HETATM  108 Al           0       2.687  -3.555   2.016                      Al
HETATM  109  C           0       2.544  -4.136   3.889                       C
HETATM  110  H           0       2.691  -3.333   4.615                       H
HETATM  111  H           0       1.567  -4.583   4.097                       H
HETATM  112  H           0       3.300  -4.899   4.092                       H
HETATM  113  C           0       3.464  -4.783   0.690                       C
HETATM  114  H           0       4.394  -5.174   1.116                       H
HETATM  115  H           0       2.837  -5.645   0.448                       H
HETATM  116  H           0       3.734  -4.290  -0.249                       H
HETATM  117 Al           0       7.566   1.880  -1.468                      Al
HETATM  118  C           0       8.414   0.631  -2.790                       C
HETATM  119  H           0       8.042  -0.400  -2.754                       H
HETATM  120  H           0       8.309   0.969  -3.824                       H
HETATM  121  H           0       9.487   0.576  -2.574                       H
HETATM  122  C           0       7.268   3.740  -2.118                       C
HETATM  123  H           0       8.208   4.160  -2.493                       H
HETATM  124  H           0       6.543   3.806  -2.936                       H
HETATM  125  H           0       6.921   4.407  -1.321                       H
HETATM  126 Al           0      -4.100   4.200  -0.713                      Al
HETATM  127  C           0      -4.378   4.501  -2.620                       C
HETATM  128  H           0      -3.485   4.230  -3.189                       H
HETATM  129  H           0      -5.203   3.903  -3.015                       H
HETATM  130  H           0      -4.598   5.549  -2.833                       H
HETATM  131  C           0      -3.708   6.080   0.145                       C
HETATM  132  C           0      -5.769   3.460   0.372                       C
HETATM  133 Al           0      -5.696   5.549   0.828                      Al
HETATM  134  H           0      -5.372   2.903   1.224                       H
HETATM  135  H           0      -6.833   3.645   0.569                       H
HETATM  136  H           0      -5.833   2.754  -0.465                       H
HETATM  137  H           0      -3.864   6.848  -0.613                       H
HETATM  138  H           0      -2.652   5.785   0.074                       H
HETATM  139  H           0      -3.705   6.570   1.127                       H
HETATM  140  C           0      -6.848   6.518  -0.432                       C
HETATM  141  H           0      -7.907   6.364  -0.207                       H
HETATM  142  H           0      -6.667   7.595  -0.391                       H
HETATM  143  H           0      -6.684   6.200  -1.465                       H
HETATM  144  C           0      -5.898   5.693   2.766                       C
HETATM  145  H           0      -5.656   6.701   3.114                       H
HETATM  146  H           0      -6.938   5.503   3.050                       H
HETATM  147  H           0      -5.269   4.997   3.323                       H
HETATM  148 Al           0       4.965  -1.362   2.770                      Al
HETATM  149  C           0       4.435   0.197   3.841                       C
HETATM  150  H           0       3.733   0.856   3.323                       H
HETATM  151  H           0       3.924  -0.173   4.737                       H
HETATM  152  H           0       5.272   0.814   4.173                       H
HETATM  153  C           0       5.840  -2.918   3.598                       C
HETATM  154  H           0       5.865  -3.782   2.926                       H
HETATM  155  H           0       6.876  -2.701   3.875                       H
HETATM  156  H           0       5.322  -3.232   4.507                       H
HETATM  157  O           0       3.522  -1.920   1.816                       O
HETATM  158  C           0      -5.341  -4.627   0.331                       C
HETATM  159  C           0      -5.748  -2.754  -2.397                       C
HETATM  160 Al           0      -6.738  -4.307  -1.258                      Al
HETATM  161  H           0      -5.569  -3.967   1.169                       H
HETATM  162  H           0      -4.353  -5.061   0.528                       H
HETATM  163  H           0      -5.984  -5.511   0.440                       H
HETATM  164  H           0      -5.206  -1.806  -2.286                       H
HETATM  165  H           0      -6.780  -2.379  -2.393                       H
HETATM  166  H           0      -5.536  -3.139  -3.395                       H
HETATM  167  C           0      -6.677  -5.822  -2.501                       C
HETATM  168  H           0      -5.652  -6.057  -2.802                       H
HETATM  169  H           0      -7.105  -6.727  -2.063                       H
HETATM  170  H           0      -7.240  -5.611  -3.414                       H
HETATM  171  C           0      -8.379  -3.710  -0.368                       C
HETATM  172  H           0      -8.196  -3.302   0.629                       H
HETATM  173  H           0      -8.913  -2.944  -0.936                       H
HETATM  174  H           0      -9.063  -4.556  -0.252                       H
HETATM  175  C           0       8.637   1.856   0.236                       C
HETATM  176  H           0       8.563   0.977   0.886                       H
HETATM  177  H           0       9.685   1.897  -0.084                       H
HETATM  178  H           0       8.466   2.733   0.865                       H
END
CONECT    1    6    7    9   56
CONECT    2    7   13   39   68
CONECT    3    5    6    8   17
CONECT    4    5   28   62  157
CONECT    5    3    4   21
CONECT    6    1    3   59
CONECT    7    2    1   27
CONECT    8    3   35   65
CONECT    9    1   10   11   12
CONECT   10    9
CONECT   11    9
CONECT   12    9
CONECT   13    2   14   15   16
CONECT   14   13
CONECT   15   13
CONECT   16   13
CONECT   17    3   18   19   20
CONECT   18   17
CONECT   19   17
CONECT   20   17
CONECT   21    5   23   38   46
CONECT   22   27   40   45
CONECT   23   21   24   25   26
CONECT   24   23
CONECT   25   23
CONECT   26   23
CONECT   27    7   22   29   56
CONECT   28    4   45   53
CONECT   29   27   30   31   32
CONECT   30   29
CONECT   31   29
CONECT   32   29
CONECT   33   34
CONECT   34   33   35   36   37
CONECT   35    8   34   38   39
CONECT   36   34
CONECT   37   34
CONECT   38   35   21   40
CONECT   39    2   35   74
CONECT   40   22   38   41   73
CONECT   41   40   42   43   44
CONECT   42   41
CONECT   43   41
CONECT   44   41
CONECT   45   22   28   46   47
CONECT   46   21   45  108
CONECT   47   45   48   49   50
CONECT   48   47
CONECT   49   47
CONECT   50   47
CONECT   51   52
CONECT   52   51   53   54   55
CONECT   53   52   28   56   88
CONECT   54   52
CONECT   55   52
CONECT   56   27   53    1
CONECT   57   58
CONECT   58   57   59   60   61
CONECT   59    6   58   62   88
CONECT   60   58
CONECT   61   58
CONECT   62    4   59   85
CONECT   63   64
CONECT   64   63   65   66   67
CONECT   65    8   64   68   69
CONECT   66   64
CONECT   67   64
CONECT   68    2   65  126
CONECT   69   65   70   71   72
CONECT   70   69
CONECT   71   69
CONECT   72   69
CONECT   73   40   74  103
CONECT   74   39   73   75   76
CONECT   75   74   77   78   79
CONECT   76   74   80   81   82
CONECT   77   75
CONECT   78   75
CONECT   79   75
CONECT   80   76
CONECT   81   76
CONECT   82   76
CONECT   83   84
CONECT   84   83   85   86   87
CONECT   85   62   84   89   98
CONECT   86   84
CONECT   87   84
CONECT   88   53   59   95
CONECT   89   85   90   91   92
CONECT   89  148
CONECT   90   89
CONECT   91   89
CONECT   92   89
CONECT   93   94
CONECT   94   93   95   96   97
CONECT   95   88   94   98   99
CONECT   96   94
CONECT   97   94
CONECT   98   95   85  117
CONECT   99   95  100  101  102
CONECT  100   99
CONECT  101   99
CONECT  102   99
CONECT  103   73  104  158  159
CONECT  104  103  105  106  107
CONECT  105  104
CONECT  106  104
CONECT  107  104
CONECT  108   46  109  113  157
CONECT  109  108  110  111  112
CONECT  110  109
CONECT  111  109
CONECT  112  109
CONECT  113  108  114  115  116
CONECT  114  113
CONECT  115  113
CONECT  116  113
CONECT  117   98  118  122  175
CONECT  118  117  119  120  121
CONECT  119  118
CONECT  120  118
CONECT  121  118
CONECT  122  117  123  124  125
CONECT  123  122
CONECT  124  122
CONECT  125  122
CONECT  126   68  127  131  132
CONECT  127  126  128  129  130
CONECT  128  127
CONECT  129  127
CONECT  130  127
CONECT  131  126  137  138  139
CONECT  131  133
CONECT  132  126  133  134  135
CONECT  132  136
CONECT  133  132  140  144  131
CONECT  134  132
CONECT  135  132
CONECT  136  132
CONECT  137  131
CONECT  138  131
CONECT  139  131
CONECT  140  133  141  142  143
CONECT  141  140
CONECT  142  140
CONECT  143  140
CONECT  144  133  145  146  147
CONECT  145  144
CONECT  146  144
CONECT  147  144
CONECT  148  149  153  157   89
CONECT  149  148  150  151  152
CONECT  150  149
CONECT  151  149
CONECT  152  149
CONECT  153  148  154  155  156
CONECT  154  153
CONECT  155  153
CONECT  156  153
CONECT  157    4  108  148
CONECT  158  103  160  161  162
CONECT  158  163
CONECT  159  103  164  165  166
CONECT  159  160
CONECT  160  158  167  171  159
CONECT  161  158
CONECT  162  158
CONECT  163  158
CONECT  164  159
CONECT  165  159
CONECT  166  159
CONECT  167  160  168  169  170
CONECT  168  167
CONECT  169  167
CONECT  170  167
CONECT  171  160  172  173  174
CONECT  172  171
CONECT  173  171
CONECT  174  171
CONECT  175  117  176  177  178
CONECT  176  175
CONECT  177  175
CONECT  178  175
