# Supplementary material for: Real-time analysis of methylalumoxane formation
Source: Chem Sci. 2020 Oct 27;12(2):546–51. doi: 10.1039/d0sc05075j (PMC8178985; doi:10.1039/d0sc05075j)
Supplement: SC-012-D0SC05075J-s002 [file SC-012-D0SC05075J-s002.pdb]

TITLE       Required
REMARK   1 File created by GaussView 6.0.16
HETATM    1 Al           0      -0.381  -1.488   1.475                      Al
HETATM    2 Al           0      -3.384  -0.616   0.619                      Al
HETATM    3 Al           0       0.332  -1.116  -1.672                      Al
HETATM    4 Al           0       2.523   0.707  -0.801                      Al
HETATM    5  O           0       1.056   0.520  -1.797                       O
HETATM    6  O           0       0.783  -1.509   0.072                       O
HETATM    7  O           0      -1.738  -0.289   1.374                       O
HETATM    8  O           0      -1.441  -0.939  -1.655                       O
HETATM    9  C           0      -0.891  -3.321   1.927                       C
HETATM   10  H           0      -1.739  -3.662   1.329                       H
HETATM   11  H           0      -0.066  -4.011   1.722                       H
HETATM   12  H           0      -1.163  -3.428   2.979                       H
HETATM   13  C           0      -4.843  -0.744   1.934                       C
HETATM   14  H           0      -4.558  -1.378   2.777                       H
HETATM   15  H           0      -5.115   0.224   2.344                       H
HETATM   16  H           0      -5.773  -1.152   1.529                       H
HETATM   17  C           0       1.070  -2.347  -3.002                       C
HETATM   18  H           0       0.287  -2.727  -3.664                       H
HETATM   19  H           0       1.803  -1.841  -3.634                       H
HETATM   20  H           0       1.558  -3.222  -2.563                       H
HETATM   21 Al           0       0.399   2.174  -2.164                      Al
HETATM   22  O           0      -0.703   2.335   1.035                       O
HETATM   23  C           0       0.634   2.731  -4.009                       C
HETATM   24  H           0       1.611   2.439  -4.400                       H
HETATM   25  H           0      -0.126   2.233  -4.618                       H
HETATM   26  H           0       0.521   3.806  -4.157                       H
HETATM   27 Al           0      -1.623   1.351   2.230                      Al
HETATM   28  O           0       2.040   1.072   0.908                       O
HETATM   29  H           0      -2.732   1.642  -4.352                       H
HETATM   30  C           0      -2.763   0.628  -3.949                       C
HETATM   31 Al           0      -2.334   0.621  -2.042                      Al
HETATM   32  H           0      -2.041   0.022  -4.507                       H
HETATM   33  H           0      -3.754   0.223  -4.161                       H
HETATM   34  O           0      -1.296   2.039  -1.605                       O
HETATM   35  O           0      -3.541   0.590  -0.703                       O
HETATM   36 Al           0      -1.667   3.238  -0.270                      Al
HETATM   37  C           0      -0.810   4.952  -0.705                       C
HETATM   38  H           0      -0.315   4.954  -1.682                       H
HETATM   39  H           0      -1.555   5.751  -0.716                       H
HETATM   40  H           0      -0.055   5.235   0.037                       H
HETATM   41 Al           0       1.073   2.657   0.932                      Al
HETATM   42  O           0       1.425   2.945  -0.839                       O
HETATM   43  C           0       1.601   3.975   2.269                       C
HETATM   44  H           0       0.728   4.326   2.824                       H
HETATM   45  H           0       2.334   3.601   2.989                       H
HETATM   46  H           0       2.046   4.849   1.789                       H
HETATM   47  H           0       3.847   0.243   4.383                       H
HETATM   48  C           0       3.207   0.933   3.823                       C
HETATM   49 Al           0       2.265   0.019   2.371                      Al
HETATM   50  H           0       3.854   1.708   3.406                       H
HETATM   51  H           0       2.562   1.412   4.560                       H
HETATM   52  O           0       0.642  -0.670   2.737                       O
HETATM   53  H           0       2.994  -4.531   0.897                       H
HETATM   54  C           0       2.726  -4.045  -0.045                       C
HETATM   55 Al           0       2.477  -2.137   0.217                      Al
HETATM   56  H           0       1.816  -4.524  -0.413                       H
HETATM   57  H           0       3.526  -4.259  -0.758                       H
HETATM   58  O           0       3.287  -0.922  -0.903                       O
HETATM   59  H           0      -4.494  -1.964  -3.118                       H
HETATM   60  C           0      -3.602  -2.584  -3.266                       C
HETATM   61 Al           0      -2.383  -2.525  -1.717                      Al
HETATM   62  H           0      -3.943  -3.598  -3.489                       H
HETATM   63  H           0      -3.112  -2.212  -4.170                       H
HETATM   64  O           0      -3.405  -2.260  -0.201                       O
HETATM   65  C           0      -1.137  -4.039  -1.424                       C
HETATM   66  H           0      -1.609  -4.863  -0.885                       H
HETATM   67  H           0      -0.782  -4.445  -2.375                       H
HETATM   68  H           0      -0.252  -3.776  -0.840                       H
HETATM   69  O           0      -3.380   3.246   0.136                       O
HETATM   70 Al           0      -4.594   2.144  -0.659                      Al
HETATM   71  C           0      -6.288   1.743   0.269                       C
HETATM   72  C           0      -4.770   2.813  -2.514                       C
HETATM   73  H           0      -6.289   1.876   1.351                       H
HETATM   74  H           0      -7.067   2.399  -0.131                       H
HETATM   75  H           0      -6.599   0.713   0.061                       H
HETATM   76  H           0      -5.192   2.106  -3.233                       H
HETATM   77  H           0      -5.448   3.673  -2.466                       H
HETATM   78  H           0      -3.833   3.193  -2.933                       H
HETATM   79  H           0       4.072  -2.994  -3.309                       H
HETATM   80  C           0       5.055  -2.794  -2.873                       C
HETATM   81 Al           0       4.940  -1.456  -1.451                      Al
HETATM   82  H           0       5.709  -2.476  -3.688                       H
HETATM   83  H           0       5.439  -3.747  -2.494                       H
HETATM   84  O           0       3.179  -1.412   1.738                       O
HETATM   85  C           0       6.329   0.052  -1.601                       C
HETATM   86  H           0       6.969  -0.632  -1.027                       H
HETATM   87  H           0       6.917   0.206  -2.513                       H
HETATM   88  H           0       6.377   0.961  -0.991                       H
HETATM   89  H           0       4.946  -2.734   3.672                       H
HETATM   90  C           0       5.801  -2.780   2.983                       C
HETATM   91 Al           0       4.984  -1.375   1.726                      Al
HETATM   92  H           0       5.993  -3.862   2.972                       H
HETATM   93  H           0       6.651  -2.322   3.494                       H
HETATM   94  O           0       5.390  -2.187   0.156                       O
HETATM   95  C           0       5.795   0.396   1.876                       C
HETATM   96  H           0       5.890   0.756   2.901                       H
HETATM   97  H           0       6.803   0.355   1.449                       H
HETATM   98  H           0       5.240   1.160   1.317                       H
HETATM   99 Al           0      -3.951   4.871   0.954                      Al
HETATM  100  C           0      -2.397   5.328   2.161                       C
HETATM  101  H           0      -2.760   5.480   3.184                       H
HETATM  102  H           0      -1.617   4.560   2.226                       H
HETATM  103  H           0      -1.891   6.250   1.857                       H
HETATM  104 Al           0       3.133   3.577  -1.269                      Al
HETATM  105  C           0       3.157   4.651  -2.913                       C
HETATM  106  H           0       3.150   4.073  -3.840                       H
HETATM  107  H           0       2.289   5.316  -2.949                       H
HETATM  108  H           0       4.050   5.283  -2.927                       H
HETATM  109  C           0       4.188   4.186   0.276                       C
HETATM  110  H           0       5.238   4.159  -0.040                       H
HETATM  111  H           0       3.981   5.208   0.600                       H
HETATM  112  H           0       4.107   3.539   1.154                       H
HETATM  113 Al           0       6.468  -3.450   0.854                      Al
HETATM  114  C           0       8.342  -2.873   0.884                       C
HETATM  115  H           0       8.444  -1.828   1.191                       H
HETATM  116  H           0       8.947  -3.476   1.566                       H
HETATM  117  H           0       8.798  -2.965  -0.107                       H
HETATM  118  C           0       5.976  -5.327   0.605                       C
HETATM  119  H           0       6.775  -5.983   0.962                       H
HETATM  120  H           0       5.058  -5.607   1.124                       H
HETATM  121  H           0       5.819  -5.558  -0.453                       H
HETATM  122 Al           0      -4.739  -3.353   0.243                      Al
HETATM  123  C           0      -4.972  -3.973   2.082                       C
HETATM  124  H           0      -4.093  -3.728   2.686                       H
HETATM  125  H           0      -5.835  -3.517   2.571                       H
HETATM  126  H           0      -5.102  -5.058   2.114                       H
HETATM  127  C           0      -4.396  -5.161  -0.859                       C
HETATM  128  C           0      -6.468  -2.539  -0.657                       C
HETATM  129 Al           0      -6.395  -4.587  -1.344                      Al
HETATM  130  H           0      -5.923  -1.607  -0.846                       H
HETATM  131  H           0      -7.113  -2.579  -1.548                       H
HETATM  132  H           0      -7.146  -2.375   0.182                       H
HETATM  133  H           0      -4.830  -6.161  -0.726                       H
HETATM  134  H           0      -3.593  -5.187  -0.110                       H
HETATM  135  H           0      -3.895  -5.135  -1.827                       H
HETATM  136  C           0      -7.645  -5.478  -0.121                       C
HETATM  137  H           0      -8.662  -5.097  -0.254                       H
HETATM  138  H           0      -7.685  -6.557  -0.298                       H
HETATM  139  H           0      -7.378  -5.326   0.928                       H
HETATM  140  C           0      -6.567  -4.738  -3.289                       C
HETATM  141  H           0      -6.250  -3.837  -3.818                       H
HETATM  142  H           0      -5.970  -5.566  -3.681                       H
HETATM  143  H           0      -7.607  -4.937  -3.561                       H
HETATM  144 Al           0       4.897   1.363  -2.787                      Al
HETATM  145  C           0       4.093   0.214  -4.156                       C
HETATM  146  H           0       3.376  -0.502  -3.747                       H
HETATM  147  H           0       3.533   0.846  -4.853                       H
HETATM  148  H           0       4.823  -0.348  -4.741                       H
HETATM  149  C           0       6.124   2.836  -3.191                       C
HETATM  150  H           0       6.378   3.412  -2.296                       H
HETATM  151  H           0       7.063   2.478  -3.623                       H
HETATM  152  H           0       5.684   3.534  -3.906                       H
HETATM  153  O           0       3.692   1.814  -1.536                       O
HETATM  154  C           0      -4.236   6.131  -0.581                       C
HETATM  155  C           0      -5.643   4.594   1.971                       C
HETATM  156  H           0      -3.838   5.743  -1.525                       H
HETATM  157  H           0      -3.762   7.104  -0.412                       H
HETATM  158  H           0      -5.302   6.320  -0.743                       H
HETATM  159  H           0      -5.597   3.829   2.751                       H
HETATM  160  H           0      -6.504   4.370   1.336                       H
HETATM  161  H           0      -5.864   5.545   2.471                       H
HETATM  162 Al           0      -0.201  -0.297   4.320                      Al
HETATM  163  C           0       0.980  -0.380   5.893                       C
HETATM  164  H           0       1.235   0.600   6.304                       H
HETATM  165  H           0       0.480  -0.943   6.687                       H
HETATM  166  H           0       1.924  -0.890   5.681                       H
HETATM  167  C           0      -1.939  -1.198   4.528                       C
HETATM  168  H           0      -2.554  -1.294   3.633                       H
HETATM  169  H           0      -1.793  -2.201   4.939                       H
HETATM  170  H           0      -2.531  -0.642   5.264                       H
HETATM  171  C           0      -0.483   1.808   3.978                       C
HETATM  172  H           0      -0.920   1.806   4.985                       H
HETATM  173  H           0       0.595   1.968   4.077                       H
HETATM  174  H           0      -0.825   2.782   3.607                       H
HETATM  175  C           0      -3.333   1.946   2.954                       C
HETATM  176  H           0      -3.638   1.287   3.774                       H
HETATM  177  H           0      -3.187   2.948   3.372                       H
HETATM  178  H           0      -4.162   2.030   2.258                       H
END
CONECT    1    6    7    9   52
CONECT    2    7   13   35   64
CONECT    3    5    6    8   17
CONECT    4    5   28   58  153
CONECT    5    3    4   21
CONECT    6    1    3   55
CONECT    7    1    2   27
CONECT    8    3   31   61
CONECT    9    1   10   11   12
CONECT   10    9
CONECT   11    9
CONECT   12    9
CONECT   13    2   14   15   16
CONECT   14   13
CONECT   15   13
CONECT   16   13
CONECT   17    3   18   19   20
CONECT   18   17
CONECT   19   17
CONECT   20   17
CONECT   21    5   23   34   42
CONECT   22   27   36   41
CONECT   23   21   24   25   26
CONECT   24   23
CONECT   25   23
CONECT   26   23
CONECT   27    7   22  171  175
CONECT   28    4   41   49
CONECT   29   30
CONECT   30   29   31   32   33
CONECT   31   30    8   34   35
CONECT   32   30
CONECT   33   30
CONECT   34   31   21   36
CONECT   35   31    2   70
CONECT   36   22   34   37   69
CONECT   37   36   38   39   40
CONECT   38   37
CONECT   39   37
CONECT   40   37
CONECT   41   22   28   42   43
CONECT   42   21   41  104
CONECT   43   41   44   45   46
CONECT   44   43
CONECT   45   43
CONECT   46   43
CONECT   47   48
CONECT   48   47   49   50   51
CONECT   49   28   48   52   84
CONECT   50   48
CONECT   51   48
CONECT   52    1   49  162
CONECT   53   54
CONECT   54   53   55   56   57
CONECT   55   54    6   58   84
CONECT   56   54
CONECT   57   54
CONECT   58    4   55   81
CONECT   59   60
CONECT   60   59   61   62   63
CONECT   61   60    8   64   65
CONECT   62   60
CONECT   63   60
CONECT   64    2   61  122
CONECT   65   61   66   67   68
CONECT   66   65
CONECT   67   65
CONECT   68   65
CONECT   69   36   70   99
CONECT   70   35   69   71   72
CONECT   71   70   73   74   75
CONECT   72   70   76   77   78
CONECT   73   71
CONECT   74   71
CONECT   75   71
CONECT   76   72
CONECT   77   72
CONECT   78   72
CONECT   79   80
CONECT   80   79   81   82   83
CONECT   81   80   58   85   94
CONECT   82   80
CONECT   83   80
CONECT   84   49   55   91
CONECT   85   81   86   87   88
CONECT   86   85
CONECT   87   85
CONECT   88   85
CONECT   89   90
CONECT   90   89   91   92   93
CONECT   91   84   90   94   95
CONECT   92   90
CONECT   93   90
CONECT   94   81   91  113
CONECT   95   91   96   97   98
CONECT   96   95
CONECT   97   95
CONECT   98   95
CONECT   99   69  100  154  155
CONECT  100   99  101  102  103
CONECT  101  100
CONECT  102  100
CONECT  103  100
CONECT  104   42  105  109  153
CONECT  105  104  106  107  108
CONECT  106  105
CONECT  107  105
CONECT  108  105
CONECT  109  104  110  111  112
CONECT  110  109
CONECT  111  109
CONECT  112  109
CONECT  113   94  114  118
CONECT  114  113  115  116  117
CONECT  115  114
CONECT  116  114
CONECT  117  114
CONECT  118  113  119  120  121
CONECT  119  118
CONECT  120  118
CONECT  121  118
CONECT  122   64  123  128  129
CONECT  123  122  124  125  126
CONECT  124  123
CONECT  125  123
CONECT  126  123
CONECT  127  129  133  134  135
CONECT  128  122  130  131  132
CONECT  129  127  122  136  140
CONECT  130  128
CONECT  131  128
CONECT  132  128
CONECT  133  127
CONECT  134  127
CONECT  135  127
CONECT  136  129  137  138  139
CONECT  137  136
CONECT  138  136
CONECT  139  136
CONECT  140  129  141  142  143
CONECT  141  140
CONECT  142  140
CONECT  143  140
CONECT  144  145  149  153
CONECT  145  144  146  147  148
CONECT  146  145
CONECT  147  145
CONECT  148  145
CONECT  149  144  150  151  152
CONECT  150  149
CONECT  151  149
CONECT  152  149
CONECT  153  144    4  104
CONECT  154   99  156  157  158
CONECT  155   99  159  160  161
CONECT  156  154
CONECT  157  154
CONECT  158  154
CONECT  159  155
CONECT  160  155
CONECT  161  155
CONECT  162   52  163  167
CONECT  163  162  164  165  166
CONECT  164  163
CONECT  165  163
CONECT  166  163
CONECT  167  162  168  169  170
CONECT  168  167
CONECT  169  167
CONECT  170  167
CONECT  171   27  172  173  174
CONECT  172  171
CONECT  173  171
CONECT  174  171
CONECT  175   27  176  177  178
CONECT  176  175
CONECT  177  175
CONECT  178  175
